# Supplementary material for: Estimated Glomerular Filtration Rate as a Prognostic Factor in Urothelial Carcinoma of the Upper Urinary Tract: A Systematic Review and Meta-Analysis
Source: J Clin Med. 2021 Sep 15;10(18):4155. doi: 10.3390/jcm10184155 (PMC8472261; doi:10.3390/jcm10184155)
Supplement: Supplementary file 1 [file jcm-10-04155-s001.zip]

Archive with 1 entries (1 files):
- jcm-1346790-supplementary.pdf
